# Supplementary material for: Association of maternal genetics with the gut microbiome and eucalypt diet selection in captive koalas
Source: PeerJ. 2024 May 27;12:e17385. doi: 10.7717/peerj.17385 (PMC11138522; doi:10.7717/peerj.17385)
Supplement: Supplemental Information 14 [file peerj-12-17385-s014.r]

#[Investigation whether gut bacteria at the genus level vary in relative abundance depending on the foraging proportion of the Eucalyptus species; R] Fig.4 (d)

library(vegan)
library(psych)
library(corrplot)

# Import the foraging data
forage = read.csv("hirakawa_data.csv",header=TRUE,row.names=1)
# Import the data on the average relative abundance of gut bacteria 
relabn = read.csv("av_relabn_l6.csv",header=TRUE,row.names=1)
s_forage<-forage[,3:7]
m_forage = as.matrix(s_forage)
m_relabn = as.matrix(relabn)

# Spearman’s rank correlation with Benjamini-Hochberg correction
x<-corr.test(m_relabn[,1:97], m_forage[,1:5], method="spearman", adjust="fdr")$r
write.csv(x,file="x.csv")
p<-corr.test(m_relabn[,1:97], m_forage[,1:5], method="spearman", adjust="fdr")$p
write.csv(p,file="p.csv")

#Visualization
r7 = read.csv("relabn_l6_0.7_2.csv",header=TRUE,row.names=1)
r77 = as.matrix(r7)
hoge <- matrix(as.matrix(r7), nrow(r7), ncol(r7))
corrplot(r77, method="shade", shade.col=NA, tl.col="black", tl.cex=0.9, cl.ratio = 0.6,tl.srt=100)
